# Supplementary material for: A Novel Magnetic Bead-Based Differential DNA Extraction Method with Potential for High-Throughput Automation in Forensic Casework: A Proof-of-Concept Study
Source: Genes (Basel). 2026 Jul 19;17(7):824. doi: 10.3390/genes17070824 (PMC13409674; doi:10.3390/genes17070824)
Supplement: Supplementary file 1 [file genes-17-00824-s001.zip › Table_S1_S2_S3_S4_S5.xlsx]

## Sheet: Table S1 
Table S1. Detailed description of the method adjustments made during the optimisation of the DDE method (Phase 2). The top three performing methods are shaded blue.
Method adjustment number	Mock sexual offence sample preparation		Lysis step			Separation step		Purification step		Overall
	Volume of semen (μl)	Type of buccal swab	Volume of lysis buffer (μl)	Lysis step conditions (°C, time, rpm)	Volume of lysate (μl)	Volume, size and type of beads	Volume and type of binding buffer	Volume and type of beads	Volume and type of binding buffer	Kit used	Variable changed relative to baseline
			(FOL)
Baseline method selected from Phase 1	20	15 seconds	450	56 °C, 1 hour, 900 rpm	400	12 μl 400 nm SeraSil-Mag (Cytiva)	580 μl FOB	12 μl NucleoMag-F beads (MN)	580 μl FOB	Cytiva beads; MN kit	-
1	20	15 seconds	450	56 °C, 1 hour, 300 rpm	400	12 μl 400 nm SeraSil-Mag (Cytiva)	580 μl FOB	12 μl NucleoMag-F beads (MN)	580 μl FOB	Cytiva beads; MN kit	rpm
2	20	15 seconds	300	56 °C, 1 hour, 900 rpm	250	12 μl 400 nm SeraSil-Mag (Cytiva)	580 μl FOB	12 μl NucleoMag-F beads (MN)	580 μl FOB	Cytiva beads; MN kit	Lysate input volume
3	20	15 seconds	300	56 °C, 1 hour, 300 rpm	250	12 μl 400 nm SeraSil-Mag (Cytiva)	580 μl FOB	12 μl NucleoMag-F beads (MN)	580 μl FOB	Cytiva beads; MN kit	Lysate input volume; rpm
4 (A)	20	15 seconds	450	56 °C, 1 hour, 900 rpm	400	14 μl 400 nm SeraSil-Mag (Cytiva)	677 μl FOB	12 μl NucleoMag-F beads (MN)	580 μl FOB	Cytiva beads; MN kit	Bead-to-binding buffer ratio
5	20	15 seconds	450	56 °C, 1 hour, 900 rpm	400	20 μl 400 nm SeraSil-Mag (Cytiva)	967 μl FOB	12 μl NucleoMag-F beads (MN)	580 μl FOB	Cytiva beads; MN kit	Bead-to-binding buffer ratio
“New” baseline method	5	15 seconds	450	56 °C, 1 hour, 900 rpm	400	12 μl 400 nm SeraSil-Mag (Cytiva)	580 μl FOB	12 μl NucleoMag-F beads (MN)	580 μl FOB	Cytiva beads; MN kit	Semen input volume
4 (B)	5	15 seconds	450	56 °C, 1 hour, 900 rpm	400	14 μl 400 nm SeraSil-Mag (Cytiva)	677 μl FOB	12 μl NucleoMag-F beads (MN)	580 μl FOB	Cytiva beads; MN kit	Bead-to-binding buffer ratio
6	5	15 seconds	450	56 °C, 1 hour, 900 rpm	322	12 μl 400 nm SeraSil-Mag (Cytiva)	580 μl FOB	12 μl NucleoMag-F beads (MN)	580 μl FOB	Cytiva beads; MN kit	Input lysate volume-to-binding buffer volume ratio
7	5	15 seconds	450	56 °C, 1 hour, 900 rpm	400	12 μl 400 nm SeraSil-Mag (Cytiva)	342 μl FOB	12 μl NucleoMag-F beads (MN)	580 μl FOB	Cytiva beads; MN kit	Bead-to-binding buffer ratio
8	5	15 seconds	450	56 °C, 1 hour, 900 rpm	322	12 μl 400 nm SeraSil-Mag (Cytiva)	342 μl FOB	12 μl NucleoMag-F beads (MN)	580 μl FOB	Cytiva beads; MN kit	Input lysate volume-to-binding buffer volume ratio; Bead-to-binding buffer ratio
9	5	15 seconds	450	56 °C, 1 hour, 900 rpm	400	40 μl 400 nm SeraSil-Mag (Cytiva)	580 μl FOB	12 μl NucleoMag-F beads (MN)	580 μl FOB	Cytiva beads; MN kit	Bead volume
10	5	15 seconds	450	56 °C, 1 hour, 900 rpm	400	84 μl 400 nm SeraSil-Mag (Cytiva)	580 μl FOB	12 μl NucleoMag-F beads (MN)	580 μl FOB	Cytiva beads; MN kit	Bead volume
11	5	15 seconds	450	56 °C, 1 hour, 900 rpm	400	12 μl 700 nm SeraSil-Mag (Cytiva)	580 μl FOB	12 μl NucleoMag-F beads (MN)	580 μl FOB	Cytiva beads; MN kit	Bead size
12	5	15 seconds	450	56 °C, 1 hour, 900 rpm	400	12 μl 400/700 nm SeraSil-Mag (Cytiva)	580 μl FOB	12 μl NucleoMag-F beads (MN)	580 μl FOB	Cytiva beads; MN kit	Bead size (50:50 mixture)
13	5	15 seconds	450	56 °C, 1 hour, 900 rpm	400	12 μl 400 nm SeraSil-Mag (Cytiva)	580 μl Cytiva binding buffer	12 μl NucleoMag-F beads (MN)	580 μl FOB	Cytiva beads; Cytiva kit; MN kit	Binding buffer type
14	5	15 seconds	450	56 °C, 1 hour, 900 rpm	400	15 μl 400 nm SeraSil-Mag (Cytiva)	230 μl Cytiva binding buffer	12 μl NucleoMag-F beads (MN)	580 μl FOB	Cytiva beads; MN kit	Bead-to-binding buffer ratio; Binding buffer type
15	5	15 seconds	450	56 °C, 1 hour, 900 rpm	400	15 μl 700 nm SeraSil-Mag (Cytiva)	230 μl Cytiva binding buffer	12 μl NucleoMag-F beads (MN)	580 μl FOB	Cytiva beads; Cytiva kit; MN kit	Bead-to-binding buffer ratio; bead size; Binding buffer type
16	5	15 seconds	450	56 °C, 1 hour, 900 rpm	400	15 μl 400/700 nm SeraSil-Mag (Cytiva)	230 μl Cytiva binding buffer	12 μl NucleoMag-F beads (MN)	580 μl FOB	Cytiva beads; MN kit	Bead-to-binding buffer ratio; bead size (50:50 mixture); Binding buffer type
17	5	15 seconds	450	56 °C, 1 hour, 900 rpm	400	40 μl 400 nm SeraSil-Mag (Cytiva)	230 μl Cytiva binding buffer	12 μl NucleoMag-F beads (MN)	580 μl FOB	Cytiva beads; Cytiva kit; MN kit	Bead-to-binding buffer ratio; Binding buffer type
18	5	15 seconds	450	56 °C, 1 hour, 900 rpm	400	40 μl 700 nm SeraSil-Mag (Cytiva)	230 μl Cytiva binding buffer	12 μl NucleoMag-F beads (MN)	580 μl FOB	Cytiva beads; Cytiva kit; MN kit	Bead-to-binding buffer ratio; bead size; Binding buffer type
19	5	15 seconds	450	56 °C, 1 hour, 900 rpm	400	12 μl 400 nm SeraSil-Mag (Cytiva)	580 μl Cytiva binding buffer	12 μl 400 nm SeraSil-Mag (Cytiva)	580 μl Cytiva binding buffer	Cytiva beads; Cytiva kit; MN kit	Purification step
20	5	15 seconds	450	56 °C, 1 hour, 900 rpm	400	15 μl Cytiva beads (in Sera-XtractaTM HMV DNA kit)	230 μl Cytiva binding buffer	12 μl NucleoMag-F beads (MN)	580 μl FOB	Cytiva kit; MN kit	Bead-to-binding buffer ratio; bead size; Binding buffer type
21	5	15 seconds	450	56 °C, 1 hour, 900 rpm	400	40 μl Cytiva beads (in Sera-XtractaTM HMV DNA kit)	230 μl Cytiva binding buffer	12 μl NucleoMag-F beads (MN)	580 μl FOB	Cytiva kit; MN kit	Bead volume; Bead-to-binding buffer ratio; bead size; Binding buffer type
22	5	15 seconds	300 (Cytiva lysis buffer)	56 °C, 15 minutes, 0 rpm	200	20 μl 400 nm SeraSil-Mag (Cytiva)	200 μl Cytiva binding buffer	20 μl 400 nm SeraSil-Mag (Cytiva)	200 μl Cytiva binding buffer	Cytiva beads; Cytiva kit	Extraction kit type

## Sheet: Table S2
Table S2. A results summary for the differential DNA extraction methods evaluated in Phase 1. Log(LR) refers to the match statistic, while log(ER) refers to the error rate thereof. The selected method is shaded blue.
Sperm fraction
DDE method	Sample	DNA quantification				DNA profiling			Match statistics
									Non-peeling: Female unknown								Peeling: Female known
									Male contributor				Female contributor				Male contributor				Female contributor
		Y-target DNA quantity (ng/μl)	± Error rate (ng/μl)	Y-target DNA yield (ng)	M:F ratio	Amelogenin X peak height (RFU)	Amelogenin Y peak height (RFU)	DYS391 peak height (RFU)	Log(LR) rep 1	Log(ER) rep 1	Log(LR) rep 2	Log(ER) rep 2	Log(LR) rep 1	Log(ER) rep 1	Log(LR) rep 2	Log(ER) rep 2	Log(LR) rep 1	Log(ER) rep 1	Log(LR) rep 2	Log(ER) rep 2	Log(LR) rep 1	Log(ER) rep 1	Log(LR) rep 2	Log(ER) rep 2
QIAamp® DNA Investigator Kit	SF_1	10.0507	2.35077	301.521	0
	SF_2	6.05034	1.41512	181.51	0
	SF_3	6.01638	1.40718	180.491	0
	SF_4	10.206	2.3871	306.181	0
	SF_5	10.6144	2.48261	318.432	0
	SF_6	10.1679	2.37819	305.038	0
	SF_7	6.91883	1.61825	207.565	0
	SF_8	4.15939	0.972844	124.782	0
(a) NucleoMag® F-beads + NucleoMag® F-beads	SF_9	0.867448	0.202888	26.0234	1:4.101
	SF_10	2.85873	0.66863	85.7618	1:1.18
	SF_11	2.10168	0.491565	63.0505	0
	SF_12	0.768235	0.179683	23.047	1:7.42
	SF_13	0.543139	0.127035	16.2942	1:2.72
	SF_14	2.86149	0.669277	85.8447	1:2.092
	SF_15	1.82433	0.426694	54.7299	0
	SF_16	0.892035	0.208639	26.761	1:7.526
(b) 400 nm SeraSil-MagTM + NucleoMag® F-beads	SF_17	8.67916	2.02998	260.375	1:1.212	1346	159	1892	19.75	-21.64	18.6	-19.99	21.87	-23.54	22.71	-23.72	26.5	-28.03	26.25	-27.82	-	-	-	-
	SF_18	3.69459	0.864132	110.838	1:6.402	1496	105	891	19.78	-21.58	20.49	-21.71	28.69	-30.62	28.69	-30.33	19.76	-20.91	19.26	-20.4	-	-	-	-
	SF_19	8.4383	1.97364	253.149	0	1730	314	5019	17.72	-18.93	16.96	-18.36	12.42	-15.11	13.21	-15.68	29.19	-30.62	29.19	-30.62	-	-	-	-
	SF_20	6.16293	1.44145	184.888	1:1.221	1622	158	837	20.84	-22.56	20.31	-22.1	26.57	-27.85	26.89	-28.1	21.44	-23.4	22.17	-24.19	-	-	-	-
	SF_21	10.6604	2.49336	319.811	0	1274	472	2499	27.91	-29.13	28.47	-29.65	19.65	-21.36	21.91	-23.01	30.99	-32.69	30.35	-31.89	-	-	-	-
	SF_22	3.9231	0.917577	117.693	1:1.341	1739	207	2401	20.9	-22.35	21.11	-22.46	27.25	-28.38	27.38	-28.56	21.46	-23.23	22.49	-24.04	-	-	-	-
	SF_23	5.32372	1.24517	159.712	0	1342	578	3390	18.66	-19.71	18.45	-19.5	11.31	-14.25	11.44	-14.37	28.76	-29.58	28.81	-29.59	-	-	-	-
	SF_24	8.31857	1.94564	249.557	0	1692	194	1780	20.45	-21.45	20.67	-21.76	16.21	-18	16.52	-18.08	29.85	-30.74	29.89	-30.79	-	-	-	-
	SF_25	26.2	6.12795	786.001	0	1401	436	6171	30.6	-33.03	30.6	-33.03	16.94	-18.36	14.82	-16.64	30.61	-33.03	30.61	-33.03	-	-	-	-
	SF_26	4.36369	1.02063	130.911	1:2.079	1484	152	1679	27	-28.87	27.22	-29.04	28.59	-29.9	28.61	-30.14	27.28	-29.17	27.09	-28.96	-	-	-	-
	SF_27	6.67753	1.56182	200.326	0	2151	527	3351	16.57	-18.63	16.73	-18.68	18.72	-20.26	19.09	-20.48	29.27	-30.72	29.26	-30.72	-	-	-	-
	SF_28	7.86098	1.83861	235.829	0	1324	278	2127	21.55	-24	21.41	-23.85	24.69	-26.59	23.51	-25.89	30.09	-31.32	30.4	-31.67	-	-	-	-
	SF_29	7.56835	1.77017	227.05	0	1464	350	2566	13.34	-16.28	13.23	-16.19	18.91	-20.48	18.43	-19.95	29.49	-31.06	29.47	-31.03	-	-	-	-
(c) NucleoMag® F-beads + NucleoMag® NGS Clean-up and Size Select	SF_30	0.0271025	0.00633903	0.813075	0
	SF_31	0.0131432	0.00307407	0.394295	1:8.013
	SF_32	0.0127092	0.00297256	0.381275	1:4.55
	SF_33	0.0306099	0.00715938	0.918297	1:1.064
	SF_34	0.0497141	0.0116277	1.49142	1:2.073
	SF_35	0.012904	0.00301814	0.387121	1:7.819
	SF_36	0.00571568	0.00133685	0.17147	1:1.669
	SF_37	0.0679079	0.015883	2.03724	0
(d) 400 nm SeraSil-MagTM + NucleoMag® NGS Clean-up and Size Select	SF_38	0.0880391	0.0205916	2.64117	0
	SF_39	0.008385	0.00196118	0.25155	1:7.599
	SF_40	0.0216083	0.00505399	0.648249	0
	SF_41	0.0447757	0.0104726	1.34327	0
	SF_42	0.0444353	0.010393	1.33306	0
	SF_43	0.0234659	0.00548846	0.703977	0
	SF_44	0.0222618	0.00520684	0.667854	0
	SF_45	0.0559275	0.0130809	1.67782	1:1.318

## Sheet: Table S3
Table S3. A results summary for the differential DNA extraction method adjustments evaluated in Phase 2. The "-" indicates where a negative logLR value was obtained. Log(LR) refers to the match statistic, while log(ER) refers to the error rate thereof. The selected method adjustments are shaded blue.
Sperm fraction
DDE method adjustment	Sample	DNA quantification				DNA profiling			Match statistics
									Non-peeling: Female unknown								Peeling: Female known
									Male contributor				Non-peeling: Female unknown				Male contributor				Peeling: Female known
		Y-target DNA quantity (ng/μl)	± Error rate (ng/μl)	Y-target DNA yield (ng)	M:F ratio	Amelogenin X peak height (RFU)	Amelogenin Y peak height (RFU)	DYS391 peak height (RFU)	Log(LR) rep 1	Log(ER) rep 1	Log(LR) rep 2	Log(ER) rep 2	Log(LR) rep 1	Log(ER) rep 1	Log(LR) rep 2	Log(ER) rep 2	Log(LR) rep 1	Log(ER) rep 1	Log(LR) rep 2	Log(ER) rep 2	Log(LR) rep 1	Log(ER) rep 1	Log(LR) rep 2	Log(ER) rep 2
Baseline method selected from phase 1 Biological input: 20 μl semen, 15 seconds buccal swab	SF_17	8.67916	2.02998	260.375	1:1.212	1346	159	1892	19.75	-21.64	18.6	-19.99	21.87	-23.54	22.71	-23.72	26.5	-28.03	26.25	-27.82	-	-	-	-
	SF_18	3.69459	0.864132	110.838	1:6.402	1496	105	891	19.78	-21.58	20.49	-21.71	28.69	-30.62	28.69	-30.33	19.76	-20.91	19.26	-20.4	-	-	-	-
	SF_19	8.4383	1.97364	253.149	0	1730	314	5019	17.72	-18.93	16.96	-18.36	12.42	-15.11	13.21	-15.68	29.19	-30.62	29.19	-30.62	-	-	-	-
	SF_20	6.16293	1.44145	184.888	1:1.221	1622	158	837	20.84	-22.56	20.31	-22.1	26.57	-27.85	26.89	-28.1	21.44	-23.4	22.17	-24.19	-	-	-	-
	SF_21	10.6604	2.49336	319.811	0	1274	472	2499	27.91	-29.13	28.47	-29.65	19.65	-21.36	21.91	-23.01	30.99	-32.69	30.35	-31.89	-	-	-	-
	SF_22	3.9231	0.917577	117.693	1:1.341	1739	207	2401	20.9	-22.35	21.11	-22.46	27.25	-28.38	27.38	-28.56	21.46	-23.23	22.49	-24.04	-	-	-	-
	SF_23	5.32372	1.24517	159.712	0	1342	578	3390	18.66	-19.71	18.45	-19.5	11.31	-14.25	11.44	-14.37	28.76	-29.58	28.81	-29.59	-	-	-	-
	SF_24	8.31857	1.94564	249.557	0	1692	194	1780	20.45	-21.45	20.67	-21.76	16.21	-18	16.52	-18.08	29.85	-30.74	29.89	-30.79	-	-	-	-
	SF_25	26.2	6.12795	786.001	0	1401	436	6171	30.6	-33.03	30.6	-33.03	16.94	-18.36	14.82	-16.64	30.61	-33.03	30.61	-33.03	-	-	-	-
	SF_26	4.36369	1.02063	130.911	1:2.079	1484	152	1679	27	-28.87	27.22	-29.04	28.59	-29.9	28.61	-30.14	27.28	-29.17	27.09	-28.96	-	-	-	-
	SF_27	6.67753	1.56182	200.326	0	2151	527	3351	16.57	-18.63	16.73	-18.68	18.72	-20.26	19.09	-20.48	29.27	-30.72	29.26	-30.72	-	-	-	-
	SF_28	7.86098	1.83861	235.829	0	1324	278	2127	21.55	-24	21.41	-23.85	24.69	-26.59	23.51	-25.89	30.09	-31.32	30.4	-31.67	-	-	-	-
	SF_29	7.56835	1.77017	227.05	0	1464	350	2566	13.34	-16.28	13.23	-16.19	18.91	-20.48	18.43	-19.95	29.49	-31.06	29.47	-31.03	-	-	-	-
1 Biological input: 20 μl semen, 15 seconds buccal swab	SF_46	6.9654	1.62915	208.962	0	15314	4094	3951	17.33	-19.06	14.44	-18.08	11.56	-14.86	10.6	-15.3	29.09	-30.38	28.91	-30.38	-	-	-	-
	SF_47	2.83131	0.662217	84.9392	1:1.638	13962	2106	1583	27.76	-29.42	27.78	-29.17	30.35	-30.78	30.39	-35.78	27	-28.98	27.92	-29.49	-	-	-	-
	SF_48	5.06311	1.18422	151.893	1:1.747	12330	2117	1079	25.23	-27.07	24.27	-26.47	25.49	-26.97	25.08	-26.73	26.78	-28.61	28	-29.58	-	-	-	-
	SF_49	2.94243	0.688207	88.2728	1:1.688	18912	1948	2501	27.4	-28.62	27.06	-28.54	28.49	-30.08	28.42	-30.14	26.8	-28.24	27.43	-28.64	-	-	-	-
	SF_50	4.08718	0.955956	122.616	0	11727	3719	1509	14.71	-17.11	13.53	-16.18	18.83	-20.26	18.07	-19.52	31.02	-32.93	31.02	-33.26	-	-	-	-
	SF_51	7.40159	1.73116	222.048	0	8088	5362	5419	27.21	-28.9	27.77	-29.8	25.73	-28.11	29.15	-30.93	29.24	-30.22	29.29	-30.79	-	-	-	-
2 Biological input: 20 μl semen, 15 seconds buccal swab	SF_52	3.7986	0.888459	113.958	1:1.929	11632	671	1499	18.28	-21.57	17.39	-21.33	20.79	-23.36	24.32	-26.11	23.05	-25.4	22.76	-25.27	-	-	-	-
	SF_53	3.59331	0.840443	107.799	1:3.7	13476	952	1006	19.74	-21.73	19.67	-21.72	30.31	-34.66	30.4	-35.85	19.36	-21.7	19.33	-21.51	-	-	-	-
	SF_54	8.28294	1.9373	248.488	0	10058	3769	5567	30.29	-31.42	30.16	-31.35	24.33	-25.87	23.97	-25.64	31.03	-33.49	31.03	-33.48	-	-	-	-
	SF_55	3.31433	0.775193	99.43	1:1.618	12657	2272	2256	22.95	-25.26	23.68	-25.93	27.58	-29.2	27.6	-29.22	23.54	-25.4	22.26	-24.47	-	-	-	-
	SF_56	8.48131	1.9837	254.439	0	12386	3154	3765	28.19	-29.61	27.61	-28.99	27.89	-29.21	27.15	-28.45	30.99	-32.82	30.9	-32.3	-	-	-	-
	SF_57	5.03311	1.1772	150.993	0	11474	6351	4940	14.18	-18.11	13.26	-17.31	16.37	-19.49	15.17	-18.45	29.31	-30.79	29.31	-30.79	-	-	-	-
3 Biological input: 20 μl semen, 15 seconds buccal swab	SF_58	3.85473	0.901587	115.642	1:3.864	12093	680	893	11.78	-16.52	15.56	-18.73	30.29	-31.01	30.39	-31.01	12.23	-17.34	14.57	-18.36	-	-	-	-
	SF_59	3.33352	0.77968	100.006	1:2.487	9676	711	877	24.63	-26.03	21.53	-23.28	30.4	-31.01	30.4	-31.01	24.61	-26.02	23.05	-24.71	-	-	-	-
	SF_60	4.82582	1.12872	144.775	0	15207	2930	2127	18.7	-22.28	19.24	-21.97	14.74	-19.29	15.99	-19.81	30.22	-31.64	30.23	-31.63	-	-	-	-
	SF_61	1.88196	0.440173	56.4588	1:5.016	12312	290	606	9.08	-11.76	9.54	-12.04	28.52	-29.5	28.69	-30.75	10.84	-12.83	10.54	-12.48	-	-	-	-
	SF_62	5.50638	1.28789	165.191	0	9884	3178	3848	-	-	-	-	4.86	-13.35	4.43	-13.19	30.06	-31.51	29.65	-30.99	-	-	-	-
	SF_63	3.16846	0.741074	95.0538	1:1.191	14205	2515	2797	14.74	-19.36	17.88	-21.08	28.61	-31.15	30.5	-32.44	19.7	-23.01	20.05	-23.18	-	-	-	-
4 (A) Biological input: 20 μl semen, 15 seconds buccal swab	SF_64	6.07601	1.42112	182.28	1:1.388	10617	1047	2402	22.74	-24.71	22.43	-24.66	29.95	-30.61	29.91	-30.61	23.61	-25.74	22.89	-25.24	-	-	-	-
	SF_65	6.32551	1.47948	189.765	1:1.392	13855	1761	862	23.87	-25.67	24.28	-26.09	27.2	-32.04	27.3	-29.34	27.91	-29.17	27.31	-28.73	-	-	-	-
	SF_66	13.3234	3.11623	399.703	0	7124	2837	3559	29.82	-30.72	29.68	-30.56	17.92	-21.22	17.2	-20.75	27.38	-31.61	27.36	-29.41	-	-	-	-
	SF_67	7.26653	1.69958	217.996	0	9282	2479	2718	13.69	-16.06	17.25	-18.67	12.27	-15.1	15.58	-17.35	29.81	-32.01	-29.64	-31.87	-	-	-	-
	SF_68	3.75318	0.877834	112.595	0	11349	2867	3714	15.28	-19.73	14.45	-19.1	20.9	-24.62	20.08	-23.83	27.72	-28.9	28.07	-29.16	-	-	-	-
	SF_69	14.3724	3.36158	431.173	0	10551	6359	6638	31.03	-33.52	31.02	-33.36	24.52	-27.26	23.19	-26.02	31.03	-33.52	31.03	-33.26	-	-	-	-
5 Biological input: 20 μl semen, 15 seconds buccal swab	SF_70	1.67788	0.392441	50.3364	1:6.559	13401	866	459	12	-14.34	12.48	-14.73	30.4	-31.01	30.4	-35.85	14.85	-16.48	14	-15.93	-	-	-	-
	SF_71	4.08512	0.955473	122.554	1:1.544	10152	1298	1397	25.58	-26.69	25.76	-27.01	29.45	-30.3	29.69	-30.52	25.91	-27.45	26.16	-27.52	-	-	-	-
	SF_72	10.0674	2.35467	302.022	0	12156	3047	3131	18.11	-19.45	18.83	-19.99	15.23	-17.28	15.72	-17.62	31	-32.64	30.94	-32.43	-	-	-	-
	SF_73	5.42174	1.2681	162.652	1:1.183	15547	2921	1278	24.27	-25.78	23.02	-24.5	27.54	-28.46	27.46	-28.45	24.49	-26.13	24.72	-26.18	-	-	-	-
	SF_74	8.83155	2.06562	264.947	0	8681	3333	2251	21.37	-24.43	19.52	-23.24	21.78	-25.1	21.74	-25.04	30.14	-31.86	29.85	-31.79	-	-	-	-
	SF_75	2.66735	0.623869	80.0205	1:1.442	12036	1646	1783	24.83	-26.07	24.83	-26.07	31.75	-33.81	31.45	-33.55	25.55	-26.9	25.3	-26.72	-	-	-	-
"New" baseline method Biological input: 5 μl semen, 15 seconds buccal swab	SF_76	1.74723	0.408661	52.4169	1:11.146	15511	531	261	7.39	-9.57	8.32	-10.56	30.36	-31.01	30.4	-35.85	6.29	-9.09	8.01	-10.68	-	-	-	-
	SF_77	2.02416	0.473433	60.7248	1:11.999	19443	133	122	7.72	-9.29	2.23	-7.53	30.3	-34.14	30.4	-31.01	1.08	-6.57	4.65	-7.93	-	-	-	-
	SF_78	2.93642	0.686802	88.0926	1:3.122	14396	463	876	20.76	-22.38	19.22	-21.33	28.7	-30.77	28.7	-30.77	19.2	-21.18	20.04	-21.83	-	-	-	-
	SF_79	2.53767	0.593538	76.1301	1:2.893	17171	1654	631	19.37	-20.48	17.95	-19.65	32.77	-35.31	32.76	-35.31	17.63	-19.17	18.2	-19.81	-	-	-	-
	SF_80	1.90717	0.44607	57.2151	1:4.838	12408	553	937	13.4	-15.38	12.37	-14.29	28.69	-30.77	28.69	-30.77	10.51	-13.62	12.7	-15.44	-	-	-	-
	SF_81	0.9794	0.229073	29.382	1:12.72	19126	272	123	5.22	-9.83	4.69	-8.31	32.76	-35.31	32.77	-35.31	2.1	-7.66	6.1	-9.88	-	-	-	-
4(B) Biological input: 5 μl semen, 15 seconds buccal swab	SF_82	1.93171	0.45181	57.9513	1:4.783	21336	420	512	17.09	-18.22	17.74	-19.41	30.4	-31.01	30.38	-35.21	17.27	-18.41	17.59	-18.67	-	-	-	-
	SF_83	1.74615	0.408409	52.3845	1:7.544	14481	344	702	5.78	-9.04	7.88	-8.9	30.4	-35.85	30.37	-31.01	8.93	-9.96	8.16	-9.24	-	-	-	-
	SF_84	2.27252	0.531522	68.1756	1:8.958	24395	223	538	9.21	-11.43	7.88	-11.99	28.69	-30.77	28.7	-30.75	8.1	-10.96	8.56	-10.55	-	-	-	-
	SF_85	1.46291	0.342161	43.8873	1:7.654	20985	332	484	12.79	-14.55	13.47	-14.7	28.7	-30.77	28.7	-30.75	10.42	-12.28	11.37	-12.67	-	-	-	-
	SF_86	1.86043	0.435138	55.8129	1:3.599	15963	692	1062	15.79	-19.16	14.78	-18.73	32.77	-35.31	32.77	-35.31	15.36	-18.57	17.24	-20.41	-	-	-	-
	SF_87	0.86562	0.202461	25.9686	1:6.696	14171	437	408	8.42	-11.45	8.87	-12.73	32.7	-34.52	32.77	-35.31	9.6	-12.51	10.12	-12.24	-	-	-	-
6 Biological input: 5 μl semen, 15 seconds buccal swab	SF_88	0.45656	0.106785	13.6968	1:26.519	14732	152	177	-	-	-	-	30.4	-35.85	30.4	-35.85	-	-	-	-	-	-	-	-
	SF_89	1.99315	0.46618	59.7945	1:3.312	12018	871	764	15.11	-17	19.11	-20.67	30.24	-30.78	30.39	-31.01	19.21	-20.68	19.05	-20.68	-	-	-	-
	SF_90	2.8982	0.677863	86.946	1:2.006	14687	1082	1088	27.8	-28.86	27.66	-28.77	28.69	-30.68	28.7	-30.77	27.22	-28.44	27.79	-28.88	-	-	-	-
	SF_91	1.64257	0.384182	49.2771	1:5.747	11862	931	181	12.04	-14.19	5.74	-11.41	28.7	-30.77	28.69	-30.77	4.83	-9.99	5.61	-10.27	-	-	-	-
	SF_92	2.66456	0.623217	79.9368	1:2.669	18608	860	2230	20.94	-22.45	20.52	-22.14	32.75	-35.06	32.76	-35.31	22.36	-23.74	18.26	-19.95	-	-	-	-
	SF_93	1.06833	0.249873	32.0499	1:6.935	19620	636	325	8.5	-11.93	7.05	-10.28	32.76	-35.31	32.76	-35.31	6.35	-10.68	9.33	-12.39	-	-	-	-
7 Biological input: 5 μl semen, 15 seconds buccal swab	SF_94	0.77847	0.182077	23.3541	1:27.815	11362	166	222	-	-	-	-	30.4	-35.73	30.4	-35.85	-	-	-	-	-	-	-	-
	SF_95	0.45614	0.106687	13.6842	1:3.948	14184	574	1029	18.15	-19.33	13.34	-14.5	30.4	-35.85	30.37	-35.19	14.34	-16.65	13.42	-14.61	-	-	-	-
	SF_96	2.24001	0.523918	67.2003	1:3.782	15527	336	1038	18.31	-19.48	18.17	-19.44	27.97	-29.68	27.65	-29.46	18.96	-20.12	20.45	-21.78	-	-	-	-
	SF_97	2.74098	0.641091	82.2294	1:4.985	18445	565	693	5.54	-9.15	8.3	-10.92	28.66	-30.33	28.67	30.45	8.74	-11.77	8.21	-11.16	-	-	-	-
	SF_98	1.3091	0.306187	39.273	0	17416	2546	2870	29.38	-30.68	30.06	-31.35	32.74	-34.95	32.71	-34.93	29.56	-30.93	29.66	-30.96	-	-	-	-
	SF_99	2.32253	0.543219	69.6759	1:5.499	24697	757	-	6.41	-11.92	4.61	-11.19	32.76	-35.26	32.77	-35.31	2.45	-10.29	4.81	-11.23	-	-	-	-
8 Biological input: 5 μl semen, 15 seconds buccal swab	SF_100	0.67918	0.158854	20.3754	1:15.691	19773	255	575	2.18	-4.24	2.95	-4.97	30.26	-31.01	30.36	-31.01	4.03	-5.58	-	-	-	-	-	-
	SF_101	1.30654	0.305588	39.1962	1:7.817	26322	1512	958	-	-	4.42	-8.38	30.4	-35.85	30.4	-35.65	4.1	-8.79	2.79	-7.27	-	-	-	-
	SF_102	2.90425	0.679278	87.1275	1:3.63	14279	1682	1336	18.86	-21.83	19.28	-22.25	28.65	-30.66	28.68	-30.66	20.17	-22.37	17.55	-21.08	-	-	-	-
	SF_103	1.61245	0.377138	48.3735	1:6.073	18040	770	131	5.58	-10.87	6.24	-11.04	28.69	-30.77	28.7	-30.77	4.83	-9.99	5.61	-10.27	-	-	-	-
	SF_104	3.0275	0.708105	90.825	1:3.453	18008	1603	1053	9.55	-15.65	10.04	-15.9	32.76	-35.31	32.76	-35.31	11.21	-17.07	9.29	-15.84	-	-	-	-
	SF_105	1.17534	0.274901	35.2602	1:5.748	26057	179	770	11.53	-13.59	11.42	-13.25	32.76	-35.31	32.73	-35.1	9.37	-12.23	10.89	-14.1	-	-	-	-
9 Biological input: 5 μl semen, 15 seconds buccal swab	SF_106	0.851694	0.199203	25.5508	1:4.24	24511	1441	1319	20.62	-21.84	19.47	-20.73	30.4	-35.85	25.99	-27.78	18.75	-20.23	22.48	-23.56	-	-	-	-
	SF_107	1.37231	0.32097	41.1692	1:2.074	26326	1152	838	20.17	-21.3	21.43	-22.51	30.37	-35.56	30.37	-35.56	20.47	-21.65	16.37	-17.61	-	-	-	-
	SF_108	2.48129	0.580352	74.4388	1:1.685	16253	3172	563	29.57	-30.77	28.34	-29.58	28.51	-29.77	28.36	29.55	29.42	-30.77	30.08	-31.2	-	-	-	-
	SF_109	1.31423	0.307386	39.4268	1:1.339	27495	4012	589	19.08	-21.25	19.25	-21.65	28.63	-29.93	28.65	-30.19	19.56	-21.68	19.88	-22.18	-	-	-	-
	SF_110	2.38971	0.558931	71.6912	0	22743	3514	2093	20.87	-23.65	20.8	-23.62	27.92	-29.99	28.31	-30.2	26.05	-28.37	35.34	-27.55	-	-	-	-
	SF_111	1.37793	0.322286	41.338	1:1.782	28746	2567	2146	20.77	-23.17	20.97	-23.21	32.76	-35.31	32.75	-35.15	21.62	-23.7	20.2	-22.73	-	-	-	-
10 Biological input: 5 μl semen, 15 seconds buccal swab	SF_112	0.541037	0.126544	16.2311	1:2.229	22016	2988	1735	17.15	-21.01	16.26	-19.81	28.54	-33.01	25.08	-26.66	19.32	-22.46	17.3	-21.2	-	-	-	-
	SF_113	0.837651	0.195919	25.1295	1:1.482	23672	3257	1095	25.89	-27.34	25.19	-26.91	29.12	-30.12	28.71	-30.72	26.9	-28.23	26.09	-27.62	-	-	-	-
	SF_114	1.41997	0.332118	42.5991	1:1.344	28031	4497	5161	27.68	-29.2	27.39	-28.94	25.84	-27.25	26.2	-27.65	27.87	-29.53	27.38	-29.24	-	-	-	-
	SF_115	0.864074	0.202099	25.9222	1:3.225	26327	549	643	13.11	-16.37	11.71	-14.7	28.7	-30.77	28.67	-30.44	12.48	-15.07	11.63	-14.85	-	-	-	-
	SF_116	1.58812	0.371447	47.6437	0	18082	3349	3567	21.28	-23.97	21.9	-24.45	32.19	-34.35	31.98	-34.28	23.79	-26.21	22.23	-24.73	-	-	-	-
	SF_117	0.801516	0.187467	24.0455	1:2.924	24317	1177	1695	15.18	-17.39	14.21	-17.13	32.76	-35.31	32.76	-35.11	13.63	-16.58	13.87	-16.91	-	-	-	-
11 Biological input: 5 μl semen, 15 seconds buccal swab	SF_118	2.04536	0.478391	61.3608	1:1.911	24127	2304	3408	25.66	-27.22	26.56	-27.86	30.4	-35.55	30.39	-35.46	26.63	-27.92	25.94	-27.41	-	-	-	-
	SF_119	1.47534	0.345068	44.2601	1:2.798	27491	1424	767	21.51	-23.17	21.99	-23.56	30.4	-31.01	30.4	-31.01	22.87	-24.26	22.47	-24.04	-	-	-	-
	SF_120	2.85841	0.668556	85.7523	1:2.19	21072	2631	2100	20.68	-23.68	22.62	-25.01	28.66	-30.22	28.69	-30.77	20.37	-23.23	21.6	-24.5	-	-	-	-
	SF_121	1.68946	0.39515	50.6838	1:5.17	27743	1649	367	9.16	-11.57	5.58	-9.92	28.7	-30.77	28.7	-30.77	8.41	-11.52	10.84	-13.36	-	-	-	-
	SF_122	2.56706	0.600412	77.0118	0	22310	5081	5882	12.13	-15.71	12.67	-15.84	15.87	-18.64	16.15	-18.95	31.01	-33.05	31	-32.97	-	-	-	-
	SF_123	2.65064	0.619962	79.5193	0	28500	5708	3677	25.72	-26.68	25.52	-26.57	30.56	-32.09	30.65	-32.2	28.93	-30.39	29.04	-30.39	-	-	-	-
12 Biological input: 5 μl semen, 15 seconds buccal swab	SF_124	2.43742	0.570091	73.1226	1:1.831	19294	1659	1009	21.54	-23.34	21.94	-23.65	23.66	-25.59	22.94	-25.2	23.5	-25.22	22.35	-24.28	-	-	-	-
	SF_125	1.55631	0.364007	46.6893	1:3.296	22167	2059	178	15.57	-18.52	17.01	-19.74	30.4	-35.85	30.4	-35.85	16.96	-19.99	16.04	-19.25	-	-	-	-
	SF_126	2.89946	0.678157	86.9838	1:1.736	23010	3415	2106	25.34	-27.83	22.96	-26.14	27.63	-29.07	28.12	-29.39	24.4	-27.49	23.79	-27.15	-	-	-	-
	SF_127	1.30701	0.305699	39.2104	1:4.596	27714	780	855	12.07	-13.87	12.1	-13.85	28.69	-30.77	28.69	-30.76	14.1	-15.73	12.28	-13.82	-	-	-	-
	SF_128	2.99457	0.700404	89.8372	0	17754	3018	1628	19.85	-23.55	22.31	-25.51	26.53	-29.31	26.44	-29.15	27.6	-29.26	27.65	-29.39	-	-	-	-
	SF_129	1.97756	0.462534	59.3269	1:1.449	25461	3290	2715	22.11	-24.31	20.35	-23.26	32.46	-35.09	32.49	-35.09	22.45	-24.63	22.17	-24.39	-	-	-	-
13 Biological input: 5 μl semen, 15 seconds buccal swab	SF_130	1.53565	0.359176	46.0696	1:3.588	18831	880	523	18.79	-21.33	19.06	-21.68	30.4	-35.85	30.38	-34.95	18.66	-21.35	18.76	-21.14	-	-	-	-
	SF_131	1.65436	0.38694	49.6308	1:3.903	16402	209	303	3.13	-5.3	9.9	-13.06	26.86	-28.78	30.01	-34.82	12.89	-14.07	13.13	-14.39	-	-	-	-
	SF_132	4.05054	0.947385	121.516	1:2.454	25014	2293	1209	23.75	-25.85	23.28	-25.6	28.7	-30.77	28.7	-30.77	22.61	-25.09	23.29	-25.33	-	-	-	-
	SF_133	1.38105	0.323016	41.4316	1:3.722	14028	1358	288	12.84	-16.24	11.93	-16.08	28.68	-30.75	28.69	-30.75	12.88	-16.8	26.93	-28.66	-	-	-	-
	SF_134	2.81152	0.657589	84.3455	0	20181	6412	2123	13.65	-18.1	12.17	-16.55	16.91	-20.29	16.37	-19.32	29.22	-30.56	29.57	-30.9	-	-	-	-
	SF_135	1.649	0.385687	49.4701	1:1.788	11291	1388	952	16.47	-19.79	15.06	-19.26	27.01	-29.14	26.48	-28.98	22.83	-24.36	21.76	-23.39	-	-	-	-
14 Biological input: 5 μl semen, 15 seconds buccal swab	SF_136	6.67892	1.56214	200.368	0	18084	6621	8836	28.28	-29.3	27.95	-28.97	22.43	-23.73	19.71	-21.6	29.32	-30.79	29.32	-30.79	-	-	-	-
	SF_137	2.8454	0.665514	85.362	0	12029	2774	1794	21.54	-23.44	21.05	-23.08	25.6	-27.41	25.24	-26.96	27.17	-28.47	25.19	-26.91	-	-	-	-
	SF_138	4.44507	1.03966	133.352	1:2.197	17120	2720	738	22.83	-25.53	22.57	-25.45	27.11	-28.58	27.6	-28.94	23.27	-25.83	24.33	-26.64	-	-	-	-
	SF_139	2.29337	0.536398	68.801	1:8.083	13323	256	105	11.62	-13.52	8.99	-11.97	28.7	-30.77	28.7	-30.77	11.96	-13.75	9.15	-11.73	-	-	-	-
	SF_140	4.88878	1.14344	146.664	0	14038	2131	1184	18.25	-22.29	18.01	-22.17	26.52	-29.4	25.95	-28.94	24.69	-26.97	24.8	-27.08	-	-	-	-
	SF_141	4.03471	0.943682	121.041	1:1.481	19720	3898	1889	22.72	-24.74	18.4	-22.56	29.33	-31.53	26.85	-30.79	21.94	-24.18	25.73	-27.06	-	-	-	-
	SF_142	7.29291	1.70575	218.787	0	32363	13858	2986	21.34	-22.39	21.84	-22.98	20.02	-21.02	20.18	-21.17	30.51	-31.94	30.67	-32.38	-	-	-	-
	SF_143	6.81865	1.59482	204.56	1:2.199	26634	5483	3039	26.3	-27.42	26	-27.18	28.53	-30.07	28.59	-30.19	25.7	-26.88	26.19	-27.25	-	-	-	-
	SF_144	1.96373	0.459299	58.9119	1:2.912	27346	5262	1004	24.78	-26.75	25.32	-27.14	32.75	-35.29	32.74	-35.29	25.22	-27.32	25.78	-27.8	-	-	-	-
15 Biological input: 5 μl semen, 15 seconds buccal swab	SF_145	3.26795	0.764343	98.0384	1:2.143	21114	3775	2962	19.72	-21.82	23.3	-24.54	25.86	-27.33	25.88	-27.33	21.65	-23.54	21.98	-23.75	-	-	-	-
	SF_146	3.87466	0.906248	116.24	1:1.676	22842	2974	410	17.34	-18.64	18.91	-20.09	30.39	-35.64	30.39	-35.64	18.22	-19.39	18.84	-20.01	-	-	-	-
	SF_147	9.82876	2.29886	294.863	0	15310	10081	7834	30.97	-32.64	31.01	-32.7	24.2	-25.44	24.79	-26.03	31.01	-33.43	31.02	-33.43	-	-	-	-
	SF_148	4.4547	1.04191	133.641	0	18297	3894	-	11.89	-16.33	9.73	-15.71	23.3	-25.4	22.23	-24.69	13.96	-18.84	13.5	-18.25	-	-	-	-
	SF_149	9.86909	2.30829	296.073	0	13438	5806	4357	7.87	-14.12	3.33	-13.92	11.28	-15.73	6.29	-13.35	30.82	-32.69	30.71	-32.2	-	-	-	-
	SF_150	1.53611	0.359282	46.0833	0	19683	4022	1888	16.69	-20.88	16.56	-20.88	18.44	-22.63	18.84	-22.98	29.32	-30.79	29.32	-30.79	-	-	-	-
	SF_151	2.20457	0.51563	66.1372	1:1.376	32386	8796	4211	25.19	-26.14	25.08	-26.04	25.6	-26.66	25.36	-26.56	27.89	-28.8	27.63	-28.6	-	-	-	-
	SF_152	6.32246	1.47877	189.674	0	32952	8724	6548	23.37	-24.57	22.83	-24.22	22.59	-23.92	21.68	-23.69	30.51	-32.08	30.6	-32.23	-	-	-	-
	SF_153	0.839909	0.196447	25.1973	1:1.584	39782	5214	1646	17.56	-19.89	16.14	-18.99	32.76	-35.31	32.76	-35.31	16.9	-19.49	16.38	-18.91	-	-	-	-
16 Biological input: 5 μl semen, 15 seconds buccal swab	SF_154	3.6558	0.855059	109.674	1:1.531	18056	1843	1433	25.13	-26.4	24.68	-26.11	22.85	-24.43	22.36	-24.18	29.11	-30.29	29.02	-30.33	-	-	-	-
	SF_155	1.37211	0.320924	41.1633	1:1.8	15928	3511	982	20.84	-22.9	18.17	-20.69	30.4	-30.91	30.4	-31.79	16.22	-19.62	19.23	-21.78	-	-	-	-
	SF_156	3.1879	0.745622	95.6371	1:2.365	19000	2438	1240	29.26	-30.53	28.12	-29.61	28.7	-30.77	28.68	-30.77	28.78	-30.22	-29.31	-30.59	-	-	-	-
	SF_157	1.38892	0.324856	41.6676	1:2.678	20190	1835	236	14.34	-17.15	12.44	-15.3	28.7	-30.77	28.7	-30.77	13.52	-16.93	17	-19.2	-	-	-	-
	SF_158	2.13564	0.499508	64.0693	0	23385	5302	2183	26.64	-28.29	26.85	-28.34	29.78	-31.73	30.19	-32.07	30.64	-32.13	30.44	-31.79	-	-	-	-
	SF_159	1.1794	0.275851	35.3819	1:3.71	26864	996	1010	13.98	-17.26	14.72	-17.22	32.76	-35.22	32.73	-34.39	15.76	-18.22	13.84	-16.73	-	-	-	-
17 Biological input: 5 μl semen, 15 seconds buccal swab	SF_160	6.80186	1.59089	204.056	1:1.303	19296	4115	1711	16.96	-20.49	17.49	-20.91	10.68	-15.68	17.54	-20.15	28.73	-29.83	28.68	-29.67	-	-	-	-
	SF_161	4.71299	1.10232	141.39	1:4.159	20186	1174	-	4.01	-8.95	-	-	30.4	-35.85	30.4	-35.85	2.02	-7.4	3.63	-7.09	-	-	-	-
	SF_162	5.95672	1.39322	178.702	0	14899	5083	5539	11.6	-17.61	12.33	-18.18	4.92	-13.63	5.48	-13.89	29.92	-30.76	29.97	-30.92	-	-	-	-
	SF_163	5.17522	1.21044	155.257	1:1.247	19114	3498	1252	10.68	-16.26	10.8	-15.89	27.9	-29.9	27.34	-28.87	13.35	-17.55	11.59	-16.81	-	-	-	-
	SF_164	6.47104	1.51352	194.131	0	21324	7225	3702	14.74	-17.72	14.91	-17.69	20.51	-21.86	20.75	-22.08	30.09	-32.13	30.18	-31.34	-	-	-	-
	SF_165	1.56264	0.365488	46.8793	0	25292	2926	4670	13.48	-18.99	13.02	-18.67	20.2	-23.75	20.83	-24.19	26.12	-27.37	25.57	-26.94	-	-	-	-
	SF_166	7.56871	1.77025	227.061	0	29147	17625	3362	15.59	-18.22	16.13	-18.03	12.51	-16.11	14.59	-16.86	30.87	-32.07	30.81	-31.98	-	-	-	-
	SF_167	3.54442	0.829009	106.333	1:2.8	32121	3233	3662	24.25	-25.21	23.34	-24.27	28.64	-30.03	27.95	-28.93	24.3	-25.43	24.6	-25.59	-	-	-	-
	SF_168	1.31611	0.307825	39.4832	1:3.946	30960	4708	2079	13.82	-15.95	9.23	-12.69	32.76	-35.31	32.76	-35.31	10.83	-13.76	10.57	-13.7	-	-	-	-
18 Biological input: 5 μl semen, 15 seconds buccal swab	SF_169	1.23824	0.289613	37.1472	1:4.612	37241	1790	1067	20.71	-22.11	20.61	-21.73	30.4	-35.85	30.34	-35.03	19.74	-21.02	17.02	-18.59	-	-	-	-
	SF_170	0.68287	0.159717	20.4861	1:7.275	32420	1352	326	21.68	-23.35	21.06	-22.26	30.4	-35.85	30.4	-35.85	20.75	-21.92	21.44	-22.83	-	-	-	-
	SF_171	3.68174	0.861126	110.452	1:1.515	24762	5263	1441	29.91	-31	29.98	-31.09	28.18	-29.76	28.59	-29.77	29.93	-31.14	29.91	-31.04	-	-	-	-
	SF_172	1.00779	0.235714	30.2338	1:7.302	29194	1823	836	8.58	-12.28	7.24	-11.2	28.7	-30.76	28.7	-30.76	6.17	-10.52	9.61	-12.05	-	-	-	-
	SF_173	3.10152	0.725417	93.0455	0	24171	15470	4814	27.86	-29.24	28.18	-29.54	26.82	-29.09	26.41	-28.88	30.98	-32.24	31.03	-33.52	-	-	-	-
	SF_174	0.862132	0.201645	25.864	0	28466	9341	4746	21.74	-23.82	20.8	-23.1	26.14	-28.27	24.98	-27.43	28.92	-30.06	28.81	-29.96	-	-	-	-
19 Biological input: 5 μl semen, 15 seconds buccal swab	SF_175	0.246694	0.0576995	7.40082	1:3.036	17930	1729	1426	19.14	-22.12	18.33	-21.63	25.99	-27.56	25.99	-27.55	20.85	-23.19	20.38	-23.41	-	-	-	-
	SF_176	0.213483	0.0499319	6.4045	1:2.077	15162	2970	1139	25.02	-26.76	24.91	-26.89	30.38	-31.16	30.39	-35.36	25.34	-27.3	25.21	-26.96	-	-	-	-
	SF_177	0.416049	0.0973102	12.4815	1:2.89	17177	2171	999	24.66	-26.24	24	-25.69	27.3	-28.46	27.45	-29.03	23.26	-25.14	23.04	-25.09	-	-	-	-
	SF_178	0.216083	0.0505398	6.48249	1:3.42	23791	2434	285	17.36	-18.91	19.56	-21.07	28.66	-30.11	28.68	-30.4	19.96	-21.22	18.65	-20.16	-	-	-	-
	SF_179	0.365322	0.0854455	10.9597	1:1.2	21916	2704	2358	26.02	-27.51	25.33	-27	32.66	-34.82	32.66	-34.65	25.28	-27.26	25.34	-27.33	-	-	-	-
	SF_180	0.466058	0.109007	13.9817	0	16209	3338	3628	22.13	-23.99	22.62	-24.37	27.4	-29.37	27.82	-29.78	28.49	-29.65	28.43	-29.63	-	-	-	-
20 Biological input: 5 μl semen, 15 seconds buccal swab	SF_181	0.598522	0.139989	17.9557	1:4.861	16309	558	887	22.41	-23.5	18.56	-20.66	30.32	-31.01	30.4	-35.85	18.66	-20.74	21.08	-22.42	-	-	-	-
	SF_182	0.534868	0.125101	16.0461	1:14.568	17639	204	262	5.28	-9.33	9.17	-10.89	30.4	-35.85	30.4	-31.01	8.9	-10.16	7.04	-10.1	-	-	-	-
	SF_183	0.806694	0.188678	24.2008	0	16634	5861	2548	18.09	-19.46	18.6	-19.76	14.82	-17.04	15.46	-17.38	30.87	-32.41	30.83	-32.33	-	-	-	-
	SF_184	0.227129	0.0531234	6.81387	1:7.361	16535	178	296	8.83	-13.03	12.18	-14.61	28.69	-30.77	28.7	-30.77	10.79	-13.85	10.8	-13.11	-	-	-	-
	SF_185	1.03481	0.242033	31.0443	0	7984	4026	2294	10.91	-17.42	12.73	-18.6	13.5	-18.87	14.41	-19.79	30.94	-32.59	30.95	-31.92	-	-	-	-
	SF_186	3.34775	0.783008	100.432	0	12775	4920	3647	16.79	-18.76	16.55	-18.53	18.31	-19.85	18.51	-19.95	29.32	-30.72	29.31	-30.72	-	-	-	-
21 Biological input: 5 μl semen, 15 seconds buccal swab	SF_187	0.530195	0.124008	15.9058	1:3.776	18388	808	1128	25.24	-26.24	27.07	-28.12	25.98	-27.61	25.99	-27.69	26.94	-28.03	26.14	-27.35	-	-	-	-
	SF_188	0.272731	0.0637893	8.18193	1:17.462	16298	765	-	12.53	-13.84	11.08	-12.87	29.26	-30.97	30.4	-31.01	12.14	-13.24	9.67	-11.04	-	-	-	-
	SF_189	0.967998	0.226406	29.0399	1:1.19	12932	2132	1830	23.76	-25.92	23.12	-25.53	20.64	-22.51	20.03	-22.26	29.48	-30.73	26.84	-28.4	-	-	-	-
	SF_190	0.0796097	0.01862	2.38829	1:3.186	15182	1345	-	9.7	-12.48	10.39	-13.47	28.68	-30.69	28.68	-30.77	10.22	-13.14	9.16	-12.77	-	-	-	-
	SF_191	0.622968	0.145707	18.6891	0	17398	6016	994	13.16	-16	13.23	-16.23	17.19	-18.84	17.24	-19.07	29.19	-30.58	28.6	-29.92	-	-	-	-
	SF_192	0.0710363	0.0166147	2.13109	0	-	-	-	-	-	-	-	-	-	-	-	-	-	-	-	-	-	-	-
22 Biological input: 5 μl semen, 15 seconds buccal swab	SF_193	0.195805	0.0457969	5.87414	1:3.857	8593	744	961	25.53	-26.59	23.37	-24.78	25.98	-27.54	25.99	-27.64	25.82	-26.98	24.92	-26.34	-	-	-	-
	SF_194	0.302785	0.0708188	9.08356	1:7.134	11437	561	128	1.79	-7	3.96	-6.81	30.4	-31.01	30.4	-35.71	4.93	-9.39	3.23	-8.11	-	-	-	-
	SF_195	0.574407	0.134349	17.2322	0	10494	817	2115	25.82	-27.36	25.7	-27.21	26.13	-27.35	26.33	-27.54	27.12	-28.88	26.93	-28.66	-	-	-	-
	SF_196	0.233688	0.0546575	7.01064	1:2.468	6727	595	190	11.83	-14.82	12.84	-15.03	28.14	-29.61	28.05	-29.68	16.76	-18.26	13.1	-15.43	-	-	-	-
	SF_197	0.422756	0.0988788	12.6827	0	11995	1691	2379	15.78	-19.75	15.94	-18.59	21.68	-24.27	23.64	-24.73	27.14	-28.67	27.13	-28.79	-	-	-	-
	SF_198	0.110532	0.0258523	3.31595	1:5.277	17829	344	444	14.23	-17.01	14.63	-17.1	32.76	-35.31	32.76	-35.31	17.17	-18.88	15.13	-17.53	-	-	-	-

## Sheet: Table S4
Table S4. A visual comparison of the median Y-target DNA yield, M:F ratio, DNA profile Y-peak height and log(LR) values for each method adjustment. The values improve per metric as the relevant colour darkens. The initial method and method adjustments evaluating 20 μl semen (1 – 5) were compared separately to the new initial method and method adjustments evaluating 5 μl semen (4(B), 6 – 22).
	Method adjustment	Median Y-target DNA yield (ng)	Median M:F ratio (1:X)	Median Y peak height (RFU)	Median log(LR) (non-peeling)
	Initial method (20 μl)	213.69	0	278	20.56
	1	137.25	0.819	2918	25.99
	2	132.48	0.809	2713	21.51
	3	107.82	1.839	1613	14.99
	4 (A)	203.88	0	2658	23.33
	5	142.60	1.3125	2284	22.05
	“New” initial method (5 μl)	58.97	7.99	497	10.37
	4(B)	54.10	7.12	382	10.89
	6	54.54	4.53	866	13.00
	7	53.24	4.47	570	11.33
	8	43.78	5.91	1141	7.85
	9	41.25	1.56	2870	20.82
	10	25.53	1.86	3123	19.15
	11	69.19	2.05	2468	21.70
	12	66.22	1.78	2539	21.16
	13	49.55	3.02	1373	14.34
	14	133.35	1.15	3898	21.59
	15	116.24	0	5214	18.13
	16	52.87	2.08	2141	22.21
	17	155.26	1.25	4115	13.25
	18	50.53	3.06	3543	21.32
	19	9.18	2.48	2569	23.35
	20	26.93	2.43	2292	14.25
	21	18.07	2.19	1345	12.50
	22	8.05	3.16	670	15.15

## Sheet: Table S5
Table S5.A results summary for the differential DNA extraction method adjustments applied in Phase 3. The "-" indicates where a negative logLR value was obtained. Log(LR) refers to the match statistic, while log(ER) refers to the error rate thereof. The selected method applied to the post-coital swab is shaded blue.
Sperm fraction
DDE method adjustment	Sample	DNA quantification				DNA profiling			Match statistics
									Non-peeling: Female unknown								Peeling: Female known
									Male contributor				Female contributor				Male contributor				Female contributor
		Y-target DNA quantity (ng/μl)	± Error rate (ng/μl)	Y-target DNA yield (ng)	M:F ratio	Amelogenin X peak height (RFU)	Amelogenin Y peak height (RFU)	DYS391 peak height (RFU)	Log(LR) rep 1	Log(ER) rep 1	Log(LR) rep 2	Log(ER) rep 2	Log(LR) rep 1	Log(ER) rep 1	Log(LR) rep 2	Log(ER) rep 2	Log(LR) rep 1	Log(ER) rep 1	Log(LR) rep 2	Log(ER) rep 2	Log(LR) rep 1	Log(ER) rep 1	Log(LR) rep 2	Log(ER) rep 2
14 Biological input: 1 μl semen, 5 strokes buccal swab	SF_199	1.21025	0.283066	36.3074	1:3.53	26674	7799	1900	12.79	-14.47	13.31	-14.91	30.34	-30.89	29.67	-30.61	12.09	-14.79	10.5	-13.58	-	-	1.01	-8.27
	SF_200	1.48723	0.34785	44.617	1:2.383	30265	8825	3175	19.77	-20.99	19.53	-20.65	28.77	-30.64	29.51	-30.31	20.54	-21.88	19.64	-21.1	-	-	-	-
	SF_201	0.400748	0.0937313	12.0224	1:5.633	30678	4341	2364	8.02	-10.88	2.28	-8.33	28.61	-29.39	24.77	-26.76	8.09	-11.91	5.08	-9.76	-	-	-	-
	SF_202	1.14009	0.266656	34.2026	1:2.45	23580	12392	2716	12.29	-14.48	11.4	-14.33	26.73	-28.04	25.98	-27.04	15.7	-17.1	12.35	-14.77	14.61	-16.27	19.01	-20.1
	SF_203	0.800488	0.187227	24.0146	1:4.391	23725	7055	3862	14.75	-16.03	9.5	-11.15	25.86	-27.03	26.05	-27.14	4.39	-9.41	0.85	-8.31	21.21	-22.67	20.63	-21.78
	SF_204	0.244505	0.0571876	7.33516	1:22.46	24355	930	350	-	-	-	-	22.98	-25.34	23.7	-26.24	0.21	-2.51	-	-	-	-	19.95	-22.27
	SF_205	1.38825	0.324699	41.6475	1:1.081	27399	13105	4216	9.46	-14.99	8.7	-14.19	32.58	-33.85	32.44	-33.99	7.92	-12.97	9.51	-14.08	16.34	-18.35	3.36	-10.68
	SF_206	0.722108	0.168895	21.6632	1:1.825	28004	8446	3901	18.76	-20.84	16.68	-18.69	32.72	-35.09	32.7	-34.92	-	-	14.72	-16.66	30.93	-32.39	23.78	-25.55
	SF_207	0.118139	0.0276316	3.54416	1:13.494	28667	1275	561	2.98	-5.2	-	-	32.72	-34.74	32.76	-35.31	0.38	-4.87	-	-	12.6	-13.9	23.39	-31.23
15 Biological input: 1 μl semen, 5 strokes buccal swab	SF_208	1.05463	0.246668	31.6388	1:1.214	30522	20183	6637	27.12	-28.06	26.77	-27.71	27.33	-28.35	27.32	-28.48	29.12	-30.1	29.4	-30.39	-	-	-	-
	SF_209	0.424547	0.0992978	12.7364	1:7.833	23308	4470	2085	12.68	-13.82	10.64	-11.88	30.15	-34.44	30.13	-30.68	11.27	-12.7	10.78	-12.21	-	-	10.97	-12.36
	SF_210	0.134689	0.0315025	4.04066	1:8.623	26973	3194	700	10.14	-11.48	9.42	-10.62	28.19	-32.94	28.46	-30.83	-	-	7.81	-9.85	29.41	-30.38	18.02	-21.78
	SF_211	1.02813	0.240469	30.8438	1:2.869	24983	13393	3770	14.81	-17.2	12.98	-15.45	27.46	-28.94	27.44	-28.61	12.17	-15.21	12.35	-15	16.04	-17.9	18.13	-19.34
	SF_212	0.413197	0.0966431	12.3959	1:4.811	24976	6801	4522	17.14	-18.18	16.89	-18.02	27.96	-29.09	28.04	-29.05	15.38	-17.3	18.55	-19.7	12.92	-14.13	-	-
	SF_213	0.101758	0.0238002	3.05273	1:9.493	27587	3044	998	9.97	-11.18	9.82	-11.17	28.69	-30.64	28.69	-30.54	9.29	-10.8	7.38	-9.65	-	-	-	-
	SF_214	1.12429	0.262961	33.7286	0	28059	21758	8619	21.42	-22.55	25.29	-26.41	25.23	-26.35	28.55	-29.85	28.38	-29.85	27.76	-29.27	-	-	-	-
	SF_215	0.643021	0.150397	19.2906	1:1.312	31160	12634	10110	23.62	-25.6	25.05	-26.19	32.5	-34.32	32.53	-34.4	25.28	-26.66	23.21	-25.08	-	-	3.44	-12.38
	SF_216	0.19987	0.0467479	5.99611	1:4.204	32369	2924	1937	23.3	-24.33	25.99	-27.29	32.76	-35.31	32.75	-35.31	24.4	-25.47	25.09	-26.25	-	-	-	-
17 Biological input: 1 μl semen, 5 strokes buccal swab	SF_217	1.11889	0.261699	33.5668	1:4.277	24927	6450	2051	9.53	-10.91	12.1	-13.15	28.56	-30.86	29.75	-30.65	11.84	-13.01	10.12	-11.25	-	-	2.08	-5.61
	SF_218	0.531915	0.12441	15.9575	1:8.127	22838	4091	1590	9.72	-10.81	10.01	-11.71	24.96	-28.21	28.47	-29.62	9.5	-11.09	8.44	-9.53	-	-	5.38	-6.91
	SF_219	0.305874	0.0715411	9.17621	1:4.476	27050	4321	2149	11.83	-13.68	15.13	-16.18	30.21	-30.84	30.18	-30.61	-	-	18.67	-20.44	26.04	-27.43	4.48	-8.65
	SF_220	0.825223	0.193012	24.7567	1:1.612	27823	10352	3698	20.95	-22.31	18.09	-20.23	28.26	-29.46	28.25	-29.41	18.89	-21.17	18.44	-20.21	-	-	-	-
	SF_221	0.213787	0.050003	6.41362	1:7.424	30510	3542	1625	-	-	8.82	-11.41	20.76	-22.09	28.65	-30.21	7.37	-10.38	6.62	-10.28	12.45	-13.87	19.23	-20.85
	SF_222	0.219046	0.0512329	6.57139	1:29.975	29540	1325	243	-	-	1.78	-3.58	27.87	-29.2	27.8	-28.91	-	-	-	-	24.55	-26.12	18.54	-22.09
	SF_223	0.930356	0.217602	27.9107	1:1.25	24393	19529	7164	16.07	-19.03	17.67	-20.53	31.18	-32.22	31.08	-32.22	16.11	-18.23	13.33	-15.86	16.5	-18.51	14.83	-16.9
	SF_224	0.355162	0.0830691	10.6548	1:4.022	23695	5239	2607	9.54	-11.92	11.72	-13.16	31.02	-33.07	32.71	-35.18	7.7	-10.92	11.27	-12.91	21.94	-24.22	22.43	-26.25
	SF_225	0.0990194	0.0231598	2.97058	1:6.139	27397	1228	776	12.93	-14.59	16.72	-17.83	32.76	-35.31	32.76	-35.31	14.13	-15.72	13.8	-15.41	-	-	-	-
14 Biological input: Post-coital swab	SF_226	0.953696	0.223061	28.6109	1:121.456	27779	926	234	-	-	-	-	28.72	-29.75	28.22	-29.53	-	-	-	-	10.88	-	14.97	-
